# Supplementary material for: Green Synthesis of Endolichenic Fungi Functionalized Silver Nanoparticles: The Role in Antimicrobial, Anti-Cancer, and Mosquitocidal Activities
Source: Int J Mol Sci. 2022 Sep 13;23(18):10626. doi: 10.3390/ijms231810626 (PMC9502095; doi:10.3390/ijms231810626)
Supplement: Supplementary file 1 [file ijms-23-10626-s001.zip]

Archive with 1 entries (1 files):
- ijms-1851154-supplementary.pdf
